# Supplementary material for: Assessing Trauma History in Pregnant Patients: A Didactic Module and Role-Play for Obstetrics and Gynecology Residents
Source: MedEdPORTAL. 2020 Jul 20;16:10925. doi: 10.15766/mep_2374-8265.10925 (PMC7373354; doi:10.15766/mep_2374-8265.10925)
Supplement: Supplementary file 1 — Didactic Facilitator Guide.docxPowerPoint Slides.pptxHandout 1 Sample Chart of Pregnant Patient With PTSD.docxHandout 2 Communication Template.docxHandout 3 Sample Trauma-Informed Practice.docxHandout 4 Sample Trauma Narrative for Role-Play.docxPocket Guide for Trauma History Screening.pdfAssessment Tool.docx [file mep_2374-8265.10925-s001.zip]

Archive with 9 entries (9 files):
- A. Didactic Facilitator Guide.docx
- B. PowerPoint Slides.pptx
- C. Handout 1 Sample Chart of Pregnant Patient with PTSD.docx
- D. Handout 2 Communication Template.docx
- E. Handout 3 Sample Trauma-Informed Practice.docx
- F. Handout 4 Sample Trauma Narrative for Role-Play.docx
- G. Pocket Guide for Trauma History Screening.pdf
- H. Assessment Tool.docx
- _Educational_Summary_Report_10925.pdf
